# Supplementary material for: Idealized vs. Realistic Microstructures: An Atomistic Simulation Case Study on γ/γ′ Microstructures
Source: Materials (Basel). 2017 Jan 23;10(1):88. doi: 10.3390/ma10010088 (PMC5344587; doi:10.3390/ma10010088)
Supplement: Supplementary file 1 [file materials-10-00088-s001.zip]

Archive with 11 entries (10 files):
- S1_movie_LoopEvln_CubeSample.mp4
- __MACOSX/
- __MACOSX/._S1_movie_LoopEvln_CubeSample.mp4
- S2_movie_LoopEvln_SEMinformed.mp4
- __MACOSX/._S2_movie_LoopEvln_SEMinformed.mp4
- S3_movie_PlanarInterface_LoopEvln.mp4
- __MACOSX/._S3_movie_PlanarInterface_LoopEvln.mp4
- S4_movie_LoopEvlnAPT-stoi.mp4
- __MACOSX/._S4_movie_LoopEvlnAPT-stoi.mp4
- S5_movie_LoopEvln_APTnonstoi.mp4
- __MACOSX/._S5_movie_LoopEvln_APTnonstoi.mp4
